# Supplementary material for: The Correlation between Subolesin-Reactive Epitopes and Vaccine Efficacy
Source: Vaccines (Basel). 2022 Aug 16;10(8):1327. doi: 10.3390/vaccines10081327 (PMC9414912; doi:10.3390/vaccines10081327)
Supplement: Supplementary file 1 [file vaccines-10-01327-s001.zip]

Archive with 1 entries (1 files):
- vaccines-1847991-supplementary.xlsx
