# Supplementary material for: The Correlation between Subolesin-Reactive Epitopes and Vaccine Efficacy
Source: Vaccines (Basel). 2022 Aug 16;10(8):1327. doi: 10.3390/vaccines10081327 (PMC9414912; doi:10.3390/vaccines10081327)
Supplement: Supplementary file 1 [file vaccines-10-01327-s001.zip › vaccines-1847991-supplementary.xlsx]

## Sheet: SUBav
Table S1. Peptide Characterization
Listed peptides	Peptide	Z score-Control	Z score-Cocktail Crossbreed	Z score-Cocktail B.indicus	Z score-SUBra Crossbreed	Z score-SUBra B.indicus	Z-ratio Cock Cross- Control	Z-ratio Cock B.i-Control	Z-ratio SUBra Cross-Control	Z-ratio SUBra B.i-Control
1	GSGSGSGMACATLKR	0.574957	-0.629212	-0.567887	-0.48435	-0.726553	-1.33114	-1.31071	-0.762481	-0.934196
2	SGSGSGMACATLKRT	0.431513	-0.540512	-1.06929	-0.889186	-1.13598	-1.07452	-1.72126	-0.95063	-1.12511
3	GSGSGMACATLKRTH	0.39117	-0.176379	-1.10041	-1.03505	-1.26775	-0.627393	-1.71068	-1.02658	-1.19074
4	SGSGMACATLKRTHD	-0.164674	-0.84209	-1.58972	-1.06333	-1.42462	-0.748845	-1.63437	-0.646843	-0.904361
5	GSGMACATLKRTHDW	0.574957	0.703144	-0.498727	-0.546861	-0.916364	0.141704	-1.2314	-0.807477	-1.07044
6	SGMACATLKRTHDWD	0.574957	0.377291	0.0778892	-0.534954	-0.881853	-0.218508	-0.570082	-0.798906	-1.04567
7	GMACATLKRTHDWDP	-0.1064	0.394097	-0.311132	-0.491792	-0.905384	0.553271	-0.234805	-0.277402	-0.573493
8	MACATLKRTHDWDPL	0.0729043	0.290459	-0.527255	-0.457559	-0.577528	0.240495	-0.688317	-0.381824	-0.466866
9	ACATLKRTHDWDPLH	-0.626383	0.292327	-0.911954	-0.77607	-0.950876	1.01558	-0.327519	-0.107744	-0.232914
10	CATLKRTHDWDPLHS	-0.469492	-0.055001	-1.10474	-0.978488	-1.19402	0.458196	-0.728555	-0.366372	-0.520052
11	ATLKRTHDWDPLHSP	-0.801205	-0.647885	-1.55773	-1.09309	-1.25206	0.169486	-0.86765	-0.210099	-0.323617
12	TLKRTHDWDPLHSPN	-1.02085	-0.519972	-1.29406	-1.01123	-1.26461	0.553696	-0.313338	0.00692488	-0.174966
13	LKRTHDWDPLHSPNG	-0.733966	-0.0521999	-1.13499	-0.948721	-1.00735	0.753654	-0.459934	-0.154579	-0.196228
14	KRTHDWDPLHSPNGR	0.140144	0.159745	-0.756346	-0.786489	-0.77832	0.0216678	-1.02817	-0.666983	-0.659253
15	RTHDWDPLHSPNGRS	0.377722	-0.109154	-0.671626	-0.770117	-0.806556	-0.538214	-1.20349	-0.826206	-0.850049
16	THDWDPLHSPNGRSP	-0.375357	-0.381788	-1.14364	-1.03802	-0.983818	-0.00710874	-0.881134	-0.476982	-0.43674
17	HDWDPLHSPNGRSPK	0.368757	-0.144634	-0.68978	-0.738861	-0.585371	-0.567524	-1.21402	-0.797255	-0.684852
18	DWDPLHSPNGRSPKR	1.12184	0.969242	0.0770247	-0.448629	-0.202611	-0.168684	-1.19828	-1.13041	-0.950659
19	WDPLHSPNGRSPKRR	1.89284	1.06728	0.593127	-0.256629	-0.340656	-0.912618	-1.49063	-1.54718	-1.60316
20	DPLHSPNGRSPKRRR	2.36352	1.43048	0.87668	0.151184	0.220935	-1.03142	-1.70524	-1.59242	-1.5379
21	PLHSPNGRSPKRRRC	2.65937	1.69471	1.24495	-0.124165	0.00602453	-1.06638	-1.62218	-2.00357	-1.90452
22	LHSPNGRSPKRRRCM	1.99146	1.24281	0.670066	-0.0735601	-0.14457	-0.827594	-1.51549	-1.48639	-1.5332
23	HSPNGRSPKRRRCMP	1.41769	0.817052	0.500626	-0.281932	-0.301438	-0.663969	-1.05177	-1.22337	-1.23395
24	SPNGRSPKRRRCMPL	1.40872	0.897349	0.557682	-0.127141	-0.0802533	-0.565295	-0.976049	-1.1055	-1.06875
25	PNGRSPKRRRCMPLS	1.56113	0.66393	0.609552	-0.0170021	-0.0473109	-0.991806	-1.09136	-1.13593	-1.15451
26	NGRSPKRRRCMPLSV	1.12632	0.376357	0.380461	-0.261095	-0.45517	-0.829039	-0.855415	-0.99865	-1.13516
27	GRSPKRRRCMPLSVS	0.314965	0.268985	-0.106248	-0.643605	-0.619882	-0.0508291	-0.483085	-0.689972	-0.671013
28	RSPKRRRCMPLSVSP	-0.164674	-0.38739	-0.315455	-0.716535	-1.01676	-0.246199	-0.172929	-0.397226	-0.611609
29	SPKRRRCMPLSVSPP	0.422548	-0.604002	0.100366	-0.734396	-0.815968	-1.13479	-0.369507	-0.83276	-0.88898
30	PKRRRCMPLSVSPPA	0.821501	-0.188517	-0.0353593	-0.69421	-0.823812	-1.11652	-0.982723	-1.091	-1.18097
31	KRRRCMPLSVSPPAP	0.458409	-0.35191	-0.311997	-0.938302	-0.927345	-0.895762	-0.88357	-1.00534	-0.994664
32	RRRCMPLSVSPPAPP	0.0729043	-0.721646	-0.818589	-1.05588	-0.922639	-0.87833	-1.02244	-0.812493	-0.71458
33	RRCMPLSVSPPAPPT	-0.0974349	-0.706707	-0.514288	-0.984442	-0.974406	-0.673516	-0.478084	-0.638461	-0.629471
34	RCMPLSVSPPAPPTR	0.951496	0.325005	0.00094935	-0.668908	-0.459876	-0.69255	-1.09017	-1.16636	-1.01305
35	CMPLSVSPPAPPTRA	1.23838	0.303531	0.590533	-0.62128	-0.351636	-1.03343	-0.743013	-1.33857	-1.14128
36	MPLSVSPPAPPTRAH	0.413583	-0.580661	-0.118351	-1.041	-0.806556	-1.09908	-0.610069	-1.047	-0.875789
37	PLSVSPPAPPTRAHQ	-0.859479	-1.46672	-1.04941	-1.17049	-1.15637	-0.671269	-0.217828	-0.223862	-0.213105
38	LSVSPPAPPTRAHQI	-0.967062	-1.44524	-1.3563	-0.229839	-0.337518	-0.528604	-0.446417	0.530648	0.451873
39	SVSPPAPPTRAHQIN	-1.2405	-1.76456	-1.39521	-1.4116	-1.51403	-0.579319	-0.177429	-0.123158	-0.196337
40	VSPPAPPTRAHQINP	-1.23602	-1.76923	-0.7745	-1.39225	-1.51403	-0.589435	0.52931	-0.112458	-0.199554
41	SPPAPPTRAHQINPS	-1.25843	-1.86447	-0.871323	-1.47412	-1.52972	-0.669936	0.44397	-0.155247	-0.194726
42	PPAPPTRAHQINPSP	-1.23602	-1.94289	-1.1056	-1.58277	-1.64737	-0.781411	0.149575	-0.249586	-0.295262
43	PAPPTRAHQINPSPF	-0.949131	-1.33507	-1.01569	-1.20323	-0.982249	-0.426634	-0.0763395	-0.1829	-0.0237714
44	APPTRAHQINPSPFG	-0.778792	-0.890641	-0.687186	-0.951698	-0.848911	-0.123643	0.105061	-0.124456	-0.0503297
45	PPTRAHQINPSPFGD	-0.231913	-0.587196	-0.479708	0.015742	0.533104	-0.392745	-0.284193	0.178261	0.549113
46	PTRAHQINPSPFGDV	-0.626383	-0.527441	-0.458096	0.0886721	1.3551	0.109375	0.193007	0.514692	1.42226
47	TRAHQINPSPFGDVP	-1.06568	-0.438742	-0.577396	0.14523	1.31274	0.693044	0.560007	0.871604	1.70718
48	RAHQINPSPFGDVPP	-0.962579	-0.922386	-0.833286	-0.546861	0.0295549	0.0444312	0.148285	0.299231	0.712132
49	AHQINPSPFGDVPPK	-0.608453	-0.426604	-0.400175	-0.601931	-0.169669	0.201023	0.238871	0.00469429	0.31495
50	HQINPSPFGDVPPKL	-0.236396	-0.266012	0.0338001	0.0976023	0.909589	-0.0327386	0.309885	0.24041	0.822563
51	QINPSPFGDVPPKLT	0.279104	-0.636681	-0.163304	-0.32956	-0.172806	-1.01235	-0.507394	-0.438112	-0.324372
52	INPSPFGDVPPKLTS	0.0549739	-0.643217	-0.171949	-0.398024	-0.128883	-0.77181	-0.260255	-0.326065	-0.131968
53	NPSPFGDVPPKLTSE	-0.29467	-0.267879	-0.0552426	-0.48435	-0.637138	0.0296157	0.274597	-0.13653	-0.245816
54	PSPFGDVPPKLTSEE	-0.370874	-0.255741	0.389971	-0.22835	-0.193199	0.127273	0.872605	0.102588	0.127532
55	SPFGDVPPKLTSEEI	-0.733966	0.154142	1.14554	1.45946	1.49	0.981753	2.15558	1.57881	1.59632
56	PFGDVPPKLTSEEIA	-0.469492	-0.195986	0.823081	0.50988	0.304075	0.302345	1.48244	0.704945	0.55525
57	FGDVPPKLTSEEIAA	-0.644314	-0.145568	0.568056	1.95657	1.70021	0.551336	1.39045	1.8721	1.68285
58	GDVPPKLTSEEIAAN	-0.420183	-0.847692	-0.200477	-0.668908	-0.58694	-0.472587	0.251978	-0.17903	-0.119694
59	DVPPKLTSEEIAANI	-0.962579	-0.948529	0.500626	1.53388	0.28682	0.0155317	1.67813	1.79693	0.896791
60	VPPKLTSEEIAANIR	-0.231913	-0.736584	0.265484	-0.310211	-0.277908	-0.557885	0.57046	-0.0563579	-0.0330141
61	PPKLTSEEIAANIRE	-0.0570914	-0.436874	0.858526	-0.0943973	0.0452417	-0.419829	1.05011	-0.0268525	0.0734525
62	PKLTSEEIAANIREE	0.198417	0.0495707	1.03315	0.417602	0.536241	-0.164542	0.957349	0.157767	0.242483
63	KLTSEEIAANIREEM	0.588405	0.953369	1.28299	0.640857	0.603695	0.403447	0.796614	0.0377547	0.010975
64	LTSEEIAANIREEMR	1.12184	1.49023	1.32622	0.823926	0.958219	0.407242	0.234402	-0.214433	-0.117441
65	TSEEIAANIREEMRR	1.38183	1.45569	1.46713	0.453322	0.617813	0.0816478	0.0978309	-0.668331	-0.548393
66	SEEIAANIREEMRRL	0.808053	1.76007	1.39624	0.974251	0.92057	1.0524	0.674585	0.119629	0.0807625
67	EEIAANIREEMRRLQ	-0.505353	-0.908381	-0.586041	0.0827186	0.172306	-0.445525	-0.0925404	0.423289	0.486408
68	EIAANIREEMRRLQR	-0.0167479	-1.13246	-0.684593	-0.0423044	-0.00809366	-1.23336	-0.765944	-0.0183954	0.00621184
69	IAANIREEMRRLQRR	0.772192	-0.960667	-0.298165	-0.255141	-0.411247	-1.91558	-1.22758	-0.739467	-0.849446
70	AANIREEMRRLQRRK	0.915635	-0.060603	0.0251551	-0.171792	-0.348499	-1.07918	-1.02128	-0.782723	-0.907368
71	ANIREEMRRLQRRKQ	0.80357	-1.01015	-0.506508	-0.311699	-0.417521	-2.00497	-1.50251	-0.802763	-0.876473
72	NIREEMRRLQRRKQL	0.435996	-0.357512	-0.560106	0.112486	-0.105352	-0.877178	-1.14242	-0.23286	-0.388568
73	IREEMRRLQRRKQLC	0.359792	-0.312696	0.244736	0.499462	0.147207	-0.743396	-0.131956	0.100534	-0.152589
74	REEMRRLQRRKQLCF	0.489787	-0.259476	-0.0708035	0.20923	0.0436731	-0.828268	-0.642935	-0.201943	-0.320211
75	EEMRRLQRRKQLCFQ	-0.308118	-1.30426	-0.631859	-0.256629	-0.486544	-1.10118	-0.371295	0.0370609	-0.12807
76	EMRRLQRRKQLCFQG	-0.245361	-1.4191	-0.742514	-0.345932	-0.613607	-1.2975	-0.570179	-0.0723899	-0.264319
77	MRRLQRRKQLCFQGA	-0.716035	-1.43591	-1.24392	-0.590024	-0.941463	-0.795778	-0.605424	0.0907021	-0.161807
78	RRLQRRKQLCFQGAE	-0.196052	-0.694569	-0.76672	-0.113746	-0.164963	-0.551082	-0.654492	0.0592435	0.0223156
79	RLQRRKQLCFQGAEC	0.019113	2.3875	1.77316	1.38802	1.01626	2.61811	2.0117	0.985328	0.715731
80	LQRRKQLCFQGAECS	0.207383	0.533215	0.142726	0.20923	0.0405357	0.360189	-0.074154	0.00132964	-0.119759
81	QRRKQLCFQGAECSS	0.198417	0.306332	-0.0811774	-0.104816	-0.171237	0.119293	-0.320664	-0.218265	-0.26533
82	RRKQLCFQGAECSSP	-0.509835	-0.142767	-0.782281	-0.454582	-0.627726	0.405774	-0.312465	0.0397705	-0.0846192
83	RKQLCFQGAECSSPP	-0.79224	-0.0587357	-0.681135	-0.646582	-0.668512	0.810847	0.127425	0.104843	0.0888095
84	KQLCFQGAECSSPPE	-0.473974	0.443582	0.11074	-0.662954	-0.654393	1.01431	0.670602	-0.136026	-0.129501
85	QLCFQGAECSSPPEG	-0.187087	1.10276	1.03748	-0.275978	-0.274771	1.42585	1.40444	-0.0639832	-0.0629373
86	LCFQGAECSSPPEGC	0.0370434	3.51164	3.38371	1.16476	0.702522	3.84097	3.83825	0.811724	0.477666
87	CFQGAECSSPPEGCS	0.557026	1.578	1.98496	0.149695	-0.0363301	1.12863	1.63768	-0.293194	-0.425898
88	FQGAECSSPPEGCSP	-0.447079	0.622848	1.43255	-0.186676	-0.301438	1.18274	2.15572	0.187436	0.104537
89	QGAECSSPPEGCSPV	-0.124331	0.198959	1.13171	-0.130118	-0.426934	0.357378	1.44053	-0.00416581	-0.217202
90	GAECSSPPEGCSPVG	0.341861	0.385694	1.43082	-0.00211841	-0.0692725	0.048455	1.24891	-0.247594	-0.295103
91	AECSSPPEGCSPVGS	-0.39777	-0.412599	0.463453	-0.412908	-0.390854	-0.0163925	0.987727	-0.0108964	0.00496435
92	ECSSPPEGCSPVGSP	-0.330531	-0.413533	0.202376	-0.55728	-0.513211	-0.0917538	0.611185	-0.163212	-0.131124
93	CSSPPEGCSPVGSPS	-0.505353	-0.817814	-0.0267144	-0.850489	-0.786163	-0.345409	0.548945	-0.248426	-0.20156
94	SSPPEGCSPVGSPSQ	-0.568109	-0.752457	-0.325829	-0.898116	-0.724984	-0.203786	0.277869	-0.237537	-0.112602
95	SPPEGCSPVGSPSQH	-1.06568	-1.15114	-0.602466	-1.06035	-1.09049	-0.0944683	0.531254	0.00383694	-0.0178078
96	PPEGCSPVGSPSQHT	-1.25843	-0.27068	-0.814267	-1.11393	-0.941463	1.0919	0.509408	0.104011	0.227513
97	PEGCSPVGSPSQHTS	-0.953614	-0.454614	-1.05546	-1.25681	-1.10618	0.551616	-0.116806	-0.218241	-0.109506
98	EGCSPVGSPSQHTSG	-0.491905	-0.0363274	-0.532442	-1.04695	-0.963425	0.503615	-0.0464921	-0.39952	-0.338447
99	GCSPVGSPSQHTSGL	-0.590522	-0.370583	-0.879104	-0.746303	-0.775182	0.24313	-0.330971	-0.11213	-0.132545
100	CSPVGSPSQHTSGLL	0.00118253	-0.139032	-1.08312	-0.549838	-0.3234	-0.154999	-1.24358	-0.396621	-0.232978
101	SPVGSPSQHTSGLLS	-0.200535	-0.5984	-1.11252	-0.773093	-0.762633	-0.439818	-1.04594	-0.412123	-0.403462
102	PVGSPSQHTSGLLSP	-0.142261	-0.936391	-1.21107	-0.950209	-0.988524	-0.877866	-1.2258	-0.581555	-0.607429
103	VGSPSQHTSGLLSPV	0.104283	-0.893442	-1.19119	-0.779047	-0.652825	-1.10293	-1.48576	-0.635814	-0.543435
104	GSPSQHTSGLLSPVR	1.37286	-0.304292	-0.450316	-0.520071	-0.426934	-1.854	-2.09098	-1.36252	-1.29185
105	SPSQHTSGLLSPVRR	1.66871	-0.15117	0.190273	-0.368257	-0.342224	-2.01178	-1.69561	-1.4662	-1.44341
106	PSQHTSGLLSPVRRD	1.41321	0.128	-0.00942456	-0.161374	-0.00025022	-1.42072	-1.6316	-1.13337	-1.01455
107	SQHTSGLLSPVRRDQ	0.624266	-0.294956	-0.85144	-0.441187	-0.630863	-1.01615	-1.69247	-0.766905	-0.900904
108	QHTSGLLSPVRRDQP	-0.339496	-0.704839	-1.07707	-0.786489	-0.641844	-0.403866	-0.845918	-0.321742	-0.217019
109	HTSGLLSPVRRDQPL	-0.213983	-0.391124	-0.979385	-0.335513	-0.301438	-0.19582	-0.877831	-0.0874765	-0.0627737
110	TSGLLSPVRRDQPLF	0.297035	0.854399	-0.0941448	4.31415	4.01873	0.616135	-0.44864	2.89149	2.67135
111	SGLLSPVRRDQPLFT	0.108765	-0.402328	-0.777094	0.268765	0.305644	-0.564985	-1.01598	0.115166	0.141315
112	GLLSPVRRDQPLFTF	-0.249844	0.0962545	-0.14515	1.81816	2.19435	0.382592	0.120072	1.48853	1.75439
113	LLSPVRRDQPLFTFR	0.0908348	-0.367782	-0.209122	-0.0661183	0.0672034	-0.506975	-0.344017	-0.112974	-0.0169621
114	LSPVRRDQPLFTFRQ	0.310483	-0.364981	-0.293842	-0.296815	-0.339087	-0.746687	-0.693094	-0.437129	-0.466247
115	SPVRRDQPLFTFRQV	-0.375357	-0.716044	-0.754617	0.0737884	-0.0441735	-0.37661	-0.434969	0.323292	0.237716
116	PVRRDQPLFTFRQVG	0.0684217	-0.575992	-0.55319	-0.579605	-0.469288	-0.712363	-0.71292	-0.466445	-0.385956
117	VRRDQPLFTFRQVGL	-0.164674	-0.627344	-0.209987	0.50988	0.467219	-0.511456	-0.0519686	0.48554	0.453559
118	RRDQPLFTFRQVGLI	-0.061574	-0.138098	-0.124402	1.20793	0.682129	-0.084593	-0.0720567	0.913777	0.533814
119	RDQPLFTFRQVGLIC	0.297035	2.04764	1.44638	1.09332	0.727621	1.93519	1.31817	0.573161	0.309066
120	DQPLFTFRQVGLICE	0.0370434	0.934696	1.00203	1.00104	0.595851	0.992304	1.10673	0.693879	0.4011
121	QPLFTFRQVGLICER	0.624266	1.06541	0.912124	0.466718	0.490749	0.48766	0.330142	-0.113402	-0.0958351
122	PLFTFRQVGLICERM	1.30562	1.84876	1.61841	0.58281	0.652324	0.600412	0.358737	-0.520275	-0.468923
123	LFTFRQVGLICERMM	1.64182	2.296	2.31606	0.694438	0.857822	0.723155	0.77328	-0.681918	-0.562735
124	FTFRQVGLICERMMK	2.43972	2.04204	2.21751	0.715275	0.534673	-0.439622	-0.254857	-1.24125	-1.3674
125	TFRQVGLICERMMKE	2.38145	1.8441	2.2616	0.780764	0.749583	-0.594014	-0.137458	-1.15216	-1.17132
126	FRQVGLICERMMKER	2.98212	2.04204	2.34286	0.959368	0.868803	-1.03921	-0.733161	-1.45596	-1.51689
127	RQVGLICERMMKERE	2.43524	2.24371	3.05001	0.905786	1.09156	-0.211727	0.705076	-1.10089	-0.964467
128	QVGLICERMMKERES	3.10763	2.07285	2.67569	0.734624	1.20764	-1.1439	-0.495392	-1.70807	-1.36377
129	VGLICERMMKERESQ	1.61492	1.81795	2.18984	0.596206	1.06018	0.224438	0.65937	-0.733265	-0.39818
130	GLICERMMKERESQI	1.9825	1.78994	2.55812	1.81667	2.04532	-0.212858	0.660173	-0.119363	0.0450927
131	LICERMMKERESQIR	1.70009	1.68257	1.89851	0.758438	0.853116	-0.0193701	0.227563	-0.677796	-0.607941
132	ICERMMKERESQIRE	1.05908	1.74606	2.1544	0.630438	0.828017	0.759419	1.25621	-0.308533	-0.165851
133	CERMMKERESQIREE	-0.5188	0.480929	0.659692	0.341695	0.288388	1.10514	1.3516	0.619378	0.579383
134	ERMMKERESQIREEY	-0.0660567	0.962706	0.402938	0.917693	0.475062	1.13724	0.537885	0.708096	0.388404
135	RMMKERESQIREEYD	-0.0974349	0.471592	0.587075	0.608113	0.44212	0.629027	0.785057	0.507848	0.387281
136	MMKERESQIREEYDH	-0.375357	0.0906525	0.303522	0.349137	0.253877	0.515147	0.778598	0.521485	0.451651
137	MKERESQIREEYDHV	-0.272257	-0.773931	-0.146014	-0.0512346	0.0468104	-0.554573	0.144786	0.15909	0.22902
138	KERESQIREEYDHVL	-0.926718	-1.17168	-0.268772	0.429509	0.802918	-0.270789	0.754591	0.976202	1.2415
139	ERESQIREEYDHVLS	-0.751896	-1.08204	-0.5627	0.0946255	0.757426	-0.36496	0.216988	0.60932	1.08336
140	RESQIREEYDHVLST	-1.37946	-1.90368	-1.10214	-0.326583	-0.146138	-0.579493	0.318055	0.757855	0.885253
141	ESQIREEYDHVLSTK	-0.657761	-1.30333	-0.809944	-0.289374	0.00445585	-0.713635	-0.174537	0.265163	0.475325
142	SQIREEYDHVLSTKL	-1.07016	-1.17168	-0.66471	2.63229	1.58726	-0.11222	0.465009	2.665	1.90744
143	QIREEYDHVLSTKLA	-0.751896	-1.20716	-0.792654	1.47434	0.732327	-0.503265	-0.0467451	1.60243	1.06534
144	IREEYDHVLSTKLAE	-0.68914	0.0421013	0.109011	3.84978	3.09791	0.808346	0.91539	3.26708	2.71826
145	REEYDHVLSTKLAEQ	-0.958096	-0.209991	-0.61284	1.08439	1.12921	0.826988	0.395971	1.47017	1.49822
146	EEYDHVLSTKLAEQY	-1.23602	0.805848	0.230904	2.62932	1.92296	2.25717	1.6824	2.78224	2.26745
147	EYDHVLSTKLAEQYD	-1.2405	1.44542	0.790231	2.38522	2.14415	2.96913	2.32902	2.60977	2.42943
148	YDHVLSTKLAEQYDT	-1.93082	-0.185716	-1.08312	0.480113	0.700954	1.92912	0.972217	1.73537	1.88903
149	DHVLSTKLAEQYDTF	-1.90841	1.57706	-0.197884	3.1562	3.34419	3.85299	1.96178	3.64547	3.77021
150	HVLSTKLAEQYDTFV	-1.77393	0.5827	-0.615434	2.44476	3.19987	2.60512	1.32867	3.03658	3.57009
151	VLSTKLAEQYDTFVK	-1.15533	0.574297	-0.713121	0.652764	0.966062	1.91201	0.507166	1.30145	1.52269
152	LSTKLAEQYDTFVKF	-1.43774	0.144806	-0.541087	2.43285	3.19674	1.74941	1.02836	2.78602	3.32652
153	STKLAEQYDTFVKFT	-1.02534	-0.758993	-0.82637	-0.0556997	0.300938	0.294427	0.228192	0.697937	0.951971
154	TKLAEQYDTFVKFTY	-1.5498	-0.0708735	-0.694967	0.578345	0.699385	1.63487	0.9804	1.53182	1.61442
155	KLAEQYDTFVKFTYD	-1.31671	0.288592	0.0977725	0.658717	0.890765	1.77457	1.62225	1.4219	1.58447
156	LAEQYDTFVKFTYDQ	-1.01189	-0.116624	0.0891276	0.0574163	0.420158	0.989664	1.26274	0.769677	1.02789
157	AEQYDTFVKFTYDQG	-0.886375	-0.120358	-0.121809	-0.384629	-0.244966	0.846788	0.876873	0.361153	0.46039
158	EQYDTFVKFTYDQGS	-0.877409	-0.350976	-0.205664	-0.433745	-0.52733	0.581942	0.770417	0.319346	0.25128
159	QYDTFVKFTYDQGSG	-1.11051	-0.578793	-0.26445	-0.643605	-0.627726	0.587778	0.970332	0.336071	0.346529
160	YDTFVKFTYDQGSGS	-1.11499	-0.929855	-0.380292	-0.844535	-0.699885	0.204654	0.842615	0.19467	0.297952
161	DTFVKFTYDQGSGSG	-0.70707	-0.503165	-0.293842	-0.595978	-0.659099	0.225405	0.473926	0.0799637	0.0344324
162	TFVKFTYDQGSGSGS	-0.536731	-0.441543	-0.373376	-0.737373	-0.723416	0.105225	0.18735	-0.14442	-0.133998
163	FVKFTYDQGSGSGSG	-0.213983	0.398766	0.176441	-0.393559	-0.436346	0.677359	0.447773	-0.129258	-0.159607

## Sheet: SUBra
Listed peptides	Peptide	Z score-Control	Z score-Cocktail Crossbreed	Z score-Cocktail B.indicus	Z score-SUBra Crossbreed	Z score-SUBra B.indicus	Z-ratio Cock Cross- Control	Z-ratio Cock B.i-Control	Z-ratio SUBra Cross-Control	Z-ratio SUBra B.i-Control
1	GSGSGSGMACATLKR	1.59915	1.41918	1.21551	-0.19731	-0.489034	-0.223705	-0.560721	-1.26986	-1.53878
2	SGSGSGMACATLKRT	1.29485	0.593254	0.394825	-0.5265	-0.56145	-0.872095	-1.31545	-1.28746	-1.36791
3	GSGSGMACATLKRTH	0.711968	0.399366	-0.105967	-0.698646	-0.88652	-0.388568	-1.19547	-0.997119	-1.17792
4	SGSGMACATLKRTHD	0.304806	0.0115882	-0.610846	-0.816429	-0.957327	-0.364473	-1.33829	-0.792566	-0.930063
5	GSGMACATLKRTHDW	1.44914	1.08178	0.885396	-0.470628	-0.413399	-0.456642	-0.823959	-1.35703	-1.3725
6	SGMACATLKRTHDWD	1.04627	0.870781	0.812832	0.0140969	-0.0529255	-0.218133	-0.341185	-0.72961	-0.809994
7	GMACATLKRTHDWDP	0.853403	0.822309	0.0779975	-0.281873	-0.15109	-0.0386497	-1.13331	-0.802491	-0.740209
8	MACATLKRTHDWDPL	0.240517	0.904047	0.132165	-0.0538553	0.17237	0.824776	-0.158365	-0.208083	-0.0502172
9	ACATLKRTHDWDPLH	-0.0252097	0.471599	-0.275622	-0.617103	-0.38926	0.61754	-0.365996	-0.418391	-0.268268
10	CATLKRTHDWDPLHS	0.249089	0.0201421	-0.745753	-0.660895	-0.683754	-0.284584	-1.45403	-0.643239	-0.68741
11	ATLKRTHDWDPLHSP	0.0862241	-0.53111	-1.39985	-0.987065	-0.912268	-0.767355	-2.172	-0.758675	-0.735787
12	TLKRTHDWDPLHSPS	0.420525	-0.271641	-1.32422	-0.946294	-1.0056	-0.860373	-2.55007	-0.966162	-1.05091
13	LKRTHDWDPLHSPSG	0.266232	0.306223	-0.809118	-0.605023	-0.770653	0.0497088	-1.5717	-0.615863	-0.764079
14	KRTHDWDPLHSPSGR	1.08056	0.849872	0.0452928	-0.375495	-0.440756	-0.286744	-1.51311	-1.02924	-1.12105
15	RTHDWDPLHSPSGRS	0.926263	0.195973	-0.209191	-0.621633	-0.757779	-0.907761	-1.65955	-1.09416	-1.24097
16	THDWDPLHSPSGRSP	0.686252	0.0515065	-0.411552	-0.617103	-0.440756	-0.788997	-1.60452	-0.921301	-0.83049
17	HDWDPLHSPSGRSPK	1.0377	0.652181	0.112746	-0.654854	-0.4311	-0.479201	-1.35188	-1.19641	-1.08235
18	DWDPLHSPSGRSPKR	1.89059	1.52753	0.950805	0.0624184	0.153059	-0.451291	-1.37357	-1.29228	-1.28039
19	WDPLHSPSGRSPKRR	2.32347	1.2405	1.20324	-0.124828	-0.0835014	-1.34615	-1.63729	-1.73063	-1.77369
20	DPLHSPSGRSPKRRR	1.99346	1.4686	1.47408	0.230034	0.239959	-0.652397	-0.759104	-1.24651	-1.29215
21	PLHSPSGRSPKRRRC	1.53486	2.41144	2.01575	0.133391	0.502268	1.08959	0.702855	-0.990657	-0.760918
22	LHSPSGRSPKRRRCM	1.66344	1.85353	1.57628	-0.0825462	0.0500668	0.236285	-0.127387	-1.23418	-1.18889
23	HSPSGRSPKRRRCMP	0.797686	1.3403	0.854735	-0.390596	-0.262129	0.674472	0.0833813	-0.839959	-0.780975
24	SPSGRSPKRRRCMPL	1.10199	1.71287	1.05607	-0.100667	0.00661694	0.759333	-0.067104	-0.850118	-0.807175
25	PSGRSPKRRRCMPLS	1.35057	1.55509	1.54971	-0.0357347	0.0661594	0.254228	0.29106	-0.979935	-0.946479
26	SGRSPKRRRCMPLSP	0.853403	0.569494	0.431617	-0.558211	-0.514782	-0.352903	-0.616469	-0.997826	-1.00821
27	GRSPKRRRCMPLSPP	0.519101	0.202626	0.293644	-0.653344	-0.503517	-0.393384	-0.329522	-0.828765	-0.753566
28	RSPKRRRCMPLSPPP	0.77197	0.0258447	0.273204	-0.882872	-0.749733	-0.927444	-0.728983	-1.16976	-1.12134
29	SPKRRRCMPLSPPPT	0.737683	0.00873692	0.192464	-0.902502	-0.649959	-0.90609	-0.796876	-1.1594	-1.02255
30	PKRRRCMPLSPPPTR	1.39343	0.472549	0.984532	-0.645794	-0.400525	-1.14466	-0.597631	-1.44146	-1.32196
31	KRRRCMPLSPPPTRA	2.35776	0.304322	1.13273	-0.559721	-0.397306	-2.55245	-1.79047	-2.06228	-2.0302
32	RRRCMPLSPPPTRAH	0.703396	-0.452224	0.282402	-1.0218	-0.899394	-1.43645	-0.615312	-1.21948	-1.18109
33	RRCMPLSPPPTRAHQ	-0.179503	-0.798182	-0.555657	-1.33287	-1.33067	-0.769027	-0.549776	-0.815277	-0.848296
34	RCMPLSPPPTRAHQI	-0.230934	-1.0529	-0.144804	-0.263752	-0.846288	-1.02171	0.125885	-0.0231983	-0.453454
35	CMPLSPPPTRAHQID	-0.899536	-0.384743	1.19098	-0.239591	-0.624211	0.639895	3.05544	0.466495	0.202886
36	MPLSPPPTRAHQIDP	-1.91958	-2.19627	-1.81274	-1.41441	-1.40953	-0.343927	0.156152	0.357093	0.375859
37	PLSPPPTRAHQIDPS	-1.90244	-2.42723	-1.79026	-1.6983	-1.62678	-0.652318	0.163958	0.144302	0.203135
38	LSPPPTRAHQIDPSP	-1.75672	-2.55839	-1.48774	-1.66508	-1.82472	-0.996485	0.393129	0.0647793	-0.0501065
39	SPPPTRAHQIDPSPF	-1.25527	-2.06321	-0.680344	-1.03388	-0.957327	-1.00429	0.840292	0.156494	0.219551
40	PPPTRAHQIDPSPFG	-0.779531	-1.80754	-0.0221608	-0.876831	-0.999168	-1.27783	1.10695	-0.0687789	-0.16185
41	PPTRAHQIDPSPFGD	-0.826676	-1.46539	-0.9614	-0.111237	0.38801	-0.793928	-0.196909	0.505721	0.8951
42	PTRAHQIDPSPFGDV	-0.972397	-1.60795	-0.251094	0.607546	1.67059	-0.790005	1.05424	1.11681	1.94761
43	TRAHQIDPSPFGDVP	-1.36241	-1.42927	-0.197949	0.936736	1.18781	-0.0831031	1.70195	1.6252	1.87926
44	RAHQIDPSPFGDVPP	-1.21669	-1.54903	-0.481049	-0.52348	-0.233162	-0.413093	1.0752	0.490011	0.724763
45	AHQIDPSPFGDVPPK	-0.325224	-0.455075	-0.337966	-0.0674457	0.0822519	-0.161407	-0.0186236	0.182215	0.300268
46	HQIDPSPFGDVPPKL	-0.248077	-0.393297	-0.275622	1.07264	1.91519	-0.18051	-0.0402593	0.933574	1.59411
47	QIDPSPFGDVPPKLT	-0.21379	-0.733553	-1.04214	0.319127	0.64871	-0.646072	-1.21069	0.376702	0.635574
48	IDPSPFGDVPPKLTS	-0.282365	-1.00633	-1.18113	0.0367476	0.109609	-0.899896	-1.31362	0.22557	0.288845
49	DPSPFGDVPPKLTSE	-0.740957	-0.135729	-0.846933	-0.156539	-0.0963754	0.752307	-0.154891	0.413107	0.474991
50	PSPFGDVPPKLTSEE	-0.290936	-0.233624	-0.78459	-0.136908	-0.236381	0.0712401	-0.72151	0.108878	0.040202
51	SPFGDVPPKLTSEEI	-0.51809	0.242544	-0.124363	1.44864	0.857913	0.945478	0.57546	1.39022	1.01397
52	PFGDVPPKLTSEEIA	-0.89525	0.312876	-0.187728	0.474662	0.450771	1.50172	1.03409	0.968348	0.991881
53	FGDVPPKLTSEEIAA	-0.826676	0.264404	-0.157068	0.587915	1.43724	1.35623	0.978679	0.99993	1.66828
54	GDVPPKLTSEEIAAN	-1.20384	-0.650865	-0.806052	-0.768108	-0.749733	0.687351	0.581389	0.308003	0.334628
55	DVPPKLTSEEIAANI	-1.57242	-0.419909	-0.543392	0.199833	1.02045	1.43259	1.504	1.25275	1.91068
56	VPPKLTSEEIAANIR	-0.552377	-0.641361	-0.142759	-0.366435	-0.104422	-0.110608	0.598685	0.131437	0.330098
57	PPKLTSEEIAANIRE	-0.188074	0.0553082	0.46841	-0.0704658	0.198118	0.302528	0.959499	0.0831339	0.284585
58	PKLTSEEIAANIREE	-0.19236	0.23304	0.676903	0.319127	0.34617	0.528778	1.27049	0.361554	0.396842
59	KLTSEEIAANIREEM	0.493386	0.794747	1.14806	0.672478	0.478129	0.374595	0.956846	0.126595	-0.011243
60	LTSEEIAANIREEMR	0.754827	0.99814	1.35757	0.603016	0.593995	0.302441	0.880953	-0.107311	-0.118516
61	TSEEIAANIREEMRR	1.0977	1.09318	1.76229	0.529023	0.313985	-0.0056143	0.971348	-0.40198	-0.577518
62	SEEIAANIREEMRRL	0.690538	1.16542	1.65498	1.2614	1.07355	0.59028	1.4096	0.403522	0.282243
63	EEIAANIREEMRRLQ	0.67768	1.3536	1.75207	1.45317	1.03171	0.84018	1.5703	0.548171	0.260886
64	EIAANIREEMRRLQR	0.540531	0.656934	1.22369	0.338757	0.645491	0.14469	0.998478	-0.142628	0.077345
65	IAANIREEMRRLQRR	0.797686	0.380357	0.911968	-0.0372447	-0.0738458	-0.518745	0.167032	-0.590186	-0.64223
66	AANIREEMRRLQRRK	1.05913	0.898344	1.51394	0.210403	-0.036833	-0.199855	0.664742	-0.599936	-0.80761
67	ANIREEMRRLQRRKQ	0.429097	0.135145	0.603317	-0.21241	-0.0883291	-0.365387	0.254635	-0.453462	-0.38129
68	NIREEMRRLQRRKQL	0.536245	0.646479	0.909924	0.42634	0.600432	0.137022	0.546159	-0.0776885	0.0472993
69	IREEMRRLQRRKQLC	0.639107	1.94477	2.53085	0.711739	0.780669	1.62296	2.76492	0.0513414	0.104317
70	REEMRRLQRRKQLCF	0.806258	1.22244	1.58446	0.527513	0.597214	0.517323	1.1374	-0.197036	-0.154044
71	EEMRRLQRRKQLCFQ	0.189086	0.589453	0.439794	-0.0719758	0.032365	0.497661	0.366427	-0.184536	-0.115487
72	EMRRLQRRKQLCFQG	-0.0723547	0.115186	0.0514249	-0.423817	-0.435928	0.233115	0.180913	-0.248438	-0.267917
73	MRRLQRRKQLCFQGT	0.27909	-0.256434	-0.366582	-0.701666	-0.791574	-0.665664	-0.943697	-0.693266	-0.78897
74	RRLQRRKQLCFQGTD	-0.509518	-0.669874	-0.481049	-0.598983	-0.73364	-0.199324	0.0416094	-0.0632397	-0.165155
75	RLQRRKQLCFQGTDA	-0.603808	-0.594789	-0.515798	-0.663915	-0.683754	0.0112106	0.128633	-0.0424874	-0.0589117
76	LQRRKQLCFQGTDAE	-0.61238	-0.520655	-0.493313	-0.309053	-0.398915	0.114015	0.174024	0.214412	0.157302
77	QRRKQLCFQGTDAES	-0.488088	-0.480737	-0.780502	-0.665425	-0.677317	0.00913785	-0.427383	-0.125353	-0.139442
78	RRKQLCFQGTDAESQ	-0.273793	-0.605244	-0.761083	-0.81945	-1.03135	-0.411999	-0.71221	-0.385708	-0.558244
79	RKQLCFQGTDAESQH	-0.908108	-0.825745	-1.4581	-0.904012	-1.10538	0.102378	-0.803857	0.00289514	-0.145368
80	KQLCFQGTDAESQHT	-1.13098	-1.25439	-1.93743	-1.39327	-1.4916	-0.153407	-1.17869	-0.185406	-0.265743
81	QLCFQGTDAESQHTS	-1.22527	-1.44733	-2.03555	-1.35099	-1.48033	-0.276028	-1.18428	-0.0888681	-0.18796
82	LCFQGTDAESQHTSG	-0.363797	-0.469332	-1.20055	-0.929683	-1.09894	-0.131181	-1.22298	-0.400007	-0.541727
83	CFQGTDAESQHTSGL	-0.548091	-0.562474	-1.28947	-0.561231	-0.704674	-0.0178786	-1.08358	-0.00928837	-0.115385
84	FQGTDAESQHTSGLS	-0.668097	-1.08236	-1.42744	-0.958374	-1.08768	-0.514938	-1.10984	-0.205188	-0.309188
85	QGTDAESQHTSGLSS	-0.462373	-1.24299	-1.23019	-0.979515	-1.11021	-0.970313	-1.12222	-0.365551	-0.477387
86	GTDAESQHTSGLSSP	-0.479517	-1.26199	-1.39883	-1.05804	-1.03296	-0.972631	-1.34364	-0.408938	-0.407833
87	TDAESQHTSGLSSPV	-0.839533	-1.30381	-1.75347	-0.979515	-1.05066	-0.577107	-1.33578	-0.0989484	-0.155582
88	DAESQHTSGLSSPVR	-0.492374	-0.403752	-0.352274	-0.491769	-0.405352	0.110159	0.204766	0.00042777	0.0641263
89	AESQHTSGLSSPVRR	0.656251	0.152253	0.158737	-0.452508	-0.571106	-0.626476	-0.727151	-0.783747	-0.904437
90	ESQHTSGLSSPVRRD	-0.0509252	0.0477047	0.0657332	-0.20335	-0.316843	0.122598	0.170505	-0.107744	-0.195955
91	SQHTSGLSSPVRRDQ	-0.248077	-0.577681	-0.361472	-0.8421	-0.897785	-0.409703	-0.165735	-0.419896	-0.478768
92	QHTSGLSSPVRRDQP	-0.770959	-0.826695	-1.17091	-1.06559	-1.05549	-0.0692814	-0.584564	-0.208264	-0.209672
93	HTSGLSSPVRRDQPL	-0.925252	-0.728801	-0.955268	-0.675995	-0.75617	0.244191	-0.0438706	0.176192	0.124596
94	TSGLSSPVRRDQPLF	-0.779531	-0.300154	-0.284821	3.42379	1.74461	0.595871	0.723054	2.97119	1.86004
95	SGLSSPVRRDQPLFT	-0.749529	-1.06525	-0.887814	-0.292443	-0.415008	-0.392451	-0.202113	0.3231	0.246508
96	GLSSPVRRDQPLFTF	-0.012352	-0.692684	-0.54237	1.11492	1.06551	-0.845662	-0.77466	0.796835	0.794272
97	LSSPVRRDQPLFTFR	0.437669	-0.872316	-0.0303369	-0.749987	-0.773872	-1.62833	-0.684024	-0.839517	-0.892782
98	SSPVRRDQPLFTFRQ	0.0219354	-1.06145	-0.486159	-0.851161	-0.904222	-1.34667	-0.742616	-0.617164	-0.682483
99	SPVRRDQPLFTFRQV	-0.655239	-1.04244	-0.71918	0.219463	-0.526047	-0.481301	-0.0934548	0.6183	0.0952017
100	PVRRDQPLFTFRQVG	-0.805246	-1.03009	-0.802986	-0.82851	-1.0056	-0.279482	0.00330282	-0.0164445	-0.147644
101	VRRDQPLFTFRQVGL	-1.1224	-1.0586	-1.12697	-0.259222	-0.490643	0.0793071	-0.0066704	0.610156	0.465543
102	RRDQPLFTFRQVGLI	-1.52528	-1.63552	-1.84647	-0.372475	-0.683754	-0.137025	-0.469445	0.814881	0.620119
103	RDQPLFTFRQVGLIC	-1.10097	-0.743057	-0.939937	-0.0840562	-0.635476	0.444896	0.235367	0.718828	0.343025
104	DQPLFTFRQVGLICE	-0.890964	-0.88087	-1.09528	-0.337744	-0.579152	0.0125472	-0.298629	0.391054	0.229774
105	QPLFTFRQVGLICER	-0.0680688	-0.978765	-0.481049	-0.535561	-0.654787	-1.13201	-0.6036	-0.330455	-0.432351
106	PLFTFRQVGLICERM	0.519101	-0.584334	-0.0150066	-0.272812	-0.191321	-1.37159	-0.780637	-0.559779	-0.523509
107	LFTFRQVGLICERMM	0.904834	-0.205111	0.579811	-0.0251643	0.183635	-1.37968	-0.475044	-0.657387	-0.53145
108	FTFRQVGLICERMMK	1.20056	-0.410405	0.877219	-0.0161041	-0.0915476	-2.00245	-0.472588	-0.860023	-0.952153
109	TFRQVGLICERMMKE	1.94631	0.115186	1.47817	0.187752	0.415368	-2.27611	-0.684223	-1.24307	-1.12815
110	FRQVGLICERMMKER	1.9206	0.158906	1.59264	0.349328	0.651928	-2.1898	-0.479337	-1.11068	-0.934878
111	RQVGLICERMMKERE	1.08056	0.813755	1.41889	0.337247	0.445944	-0.331637	0.494501	-0.525422	-0.467645
112	QVGLICERMMKERES	1.7663	0.962023	1.41174	0.464091	0.772622	-0.99973	-0.518222	-0.920493	-0.732241
113	VGLICERMMKERESK	2.13489	1.42108	1.5119	0.41728	0.767795	-0.887273	-0.910552	-1.21413	-1.00741
114	GLICERMMKERESKI	2.42205	1.14831	1.60081	0.862744	1.32621	-1.58327	-1.20029	-1.10222	-0.807523
115	LICERMMKERESKIR	2.50348	1.36026	2.18541	0.74798	1.2908	-1.42104	-0.464883	-1.24091	-0.893619
116	ICERMMKERESKIRE	2.2249	2.18333	2.18132	0.923146	1.19908	-0.0516637	-0.0636872	-0.920166	-0.755925
117	CERMMKERESKIREE	1.72773	2.20044	2.36426	1.00469	1.24735	0.587586	0.930339	-0.511095	-0.353988
118	ERMMKERESKIREEY	1.35485	3.02637	2.12818	1.16475	1.38253	2.07771	1.13026	-0.134377	0.020394
119	RMMKERESKIREEYD	0.951979	2.12916	1.88596	1.06056	1.19747	1.46325	1.36507	0.0767528	0.180899
120	MMKERESKIREEYDH	0.471956	1.38687	1.2288	0.757041	0.766185	1.13725	1.10617	0.201517	0.216817
121	MKERESKIREEYDHV	0.30052	1.00384	0.893572	0.593955	0.600432	0.874239	0.866788	0.20742	0.221005
122	KERESKIREEYDHVL	-0.256649	0.657884	0.499071	0.776671	0.875615	1.13678	1.10454	0.730422	0.834363
123	ERESKIREEYDHVLS	-0.560949	0.0353491	0.422419	0.625666	0.326859	0.741207	1.43726	0.838781	0.654224
124	RESKIREEYDHVLST	-0.753815	-0.852357	-0.777436	-0.467608	-0.315234	-0.122489	-0.0345232	0.202311	0.323189
125	ESKIREEYDHVLSTK	-0.398084	-0.309659	-0.43608	-0.144458	-0.0963754	0.109914	-0.0555336	0.17928	0.222329
126	SKIREEYDHVLSTKL	-0.479517	-0.307758	-0.548503	1.2916	1.47587	0.213498	-0.100828	1.25195	1.44092
127	KIREEYDHVLSTKLA	-0.415228	-0.489291	-0.341032	1.09378	0.952859	-0.0920614	0.108443	1.06667	1.00814
128	IREEYDHVLSTKLAE	-0.63381	0.29862	1.12659	3.42077	4.27919	1.15902	2.57295	2.86605	3.62038
129	REEYDHVLSTKLAEQ	-0.582379	-0.35623	0.0217862	1.728	1.51127	0.281106	0.88303	1.63314	1.54281
130	EEYDHVLSTKLAEQY	-0.650953	1.26141	0.900726	2.91037	1.89266	2.37709	2.26789	2.51739	1.87439
131	EYDHVLSTKLAEQYD	-1.2767	1.3422	0.427529	2.30635	2.15819	3.25532	2.49085	2.53274	2.53116
132	YDHVLSTKLAEQYDT	-1.731	0.0752674	-0.830581	0.769121	0.135357	2.24522	1.31603	1.76726	1.37532
133	DHVLSTKLAEQYDTF	-1.63671	1.82407	0.057557	4.55632	3.89458	4.3018	2.4763	4.37766	4.076
134	HVLSTKLAEQYDTFV	-1.42242	0.655033	-0.515798	3.5159	3.06742	2.5823	1.32509	3.49074	3.30855
135	VLSTKLAEQYDTFVK	-0.625238	0.678794	-0.0211387	0.477682	0.186854	1.62093	0.882934	0.779619	0.598428
136	LSTKLAEQYDTFVKF	-0.385226	1.1293	0.29671	2.83185	3.15593	1.88258	0.996699	2.27405	2.60947
137	STKLAEQYDTFVKFT	-0.655239	-0.26784	-0.731445	0.0971495	-0.183275	0.481543	-0.11138	0.53184	0.347789
138	TKLAEQYDTFVKFTY	-0.788102	-0.201309	-0.443234	0.304026	0.774232	0.729392	0.504049	0.771992	1.15128
139	KLAEQYDTFVKFTYD	-1.13526	0.65028	-0.104945	0.589425	0.447553	2.21945	1.50588	1.21913	1.16637
140	LAEQYDTFVKFTYDQ	-1.08812	-0.147134	-0.854087	0.329697	0.56181	1.16965	0.34205	1.00221	1.21583
141	AEQYDTFVKFTYDQI	-1.26812	0.336637	-0.498423	2.42715	1.5338	1.99474	1.12497	2.61208	2.06473
142	EQYDTFVKFTYDQIQ	-1.27241	-0.406603	-0.834669	0.643787	0.571466	1.07621	0.639791	1.3545	1.35875
143	QYDTFVKFTYDQIQK	-1.28527	-0.862812	-0.7897	-0.807369	-0.986294	0.525119	0.724309	0.337812	0.220314
144	YDTFVKFTYDQIQKR	-0.359511	-0.556772	-0.151958	-0.642774	-0.587198	-0.245198	0.303354	-0.20023	-0.167782
145	DTFVKFTYDQIQKRF	-0.28665	-0.664171	-0.328768	-0.153518	0.00339843	-0.469263	-0.0615573	0.0941069	0.213736
146	TFVKFTYDQIQKRFE	-0.350939	-0.455075	-0.133561	-0.555191	-0.266956	-0.129443	0.317713	-0.144379	0.0618867
147	FVKFTYDQIQKRFEG	-0.226648	-0.303006	-0.242918	-0.245631	-0.379604	-0.0949141	-0.0237798	-0.013419	-0.112713
148	VKFTYDQIQKRFEGA	-0.368083	-0.370487	-0.222477	-0.405696	-0.413399	-0.00298793	0.212813	-0.0265879	-0.0333932
149	KFTYDQIQKRFEGAT	-0.355225	-0.856159	-0.530106	-0.941763	-0.912268	-0.622668	-0.255601	-0.414606	-0.410484
150	FTYDQIQKRFEGATP	-0.963825	-0.723098	-0.711004	-0.775658	-0.73364	0.299227	0.369515	0.133009	0.169622
151	TYDQIQKRFEGATPS	-0.668097	-0.636608	-0.653771	-0.780188	-0.693409	0.0391406	0.0209383	-0.079234	-0.0186526
152	YDQIQKRFEGATPSY	-0.586664	-0.131927	-0.522952	-0.286403	-0.159136	0.565244	0.0931203	0.212246	0.315045
153	DQIQKRFEGATPSYL	-0.548091	0.117086	-0.644573	0.509393	1.11378	0.826825	-0.141015	0.747502	1.22463
154	QIQKRFEGATPSYLS	-0.582379	-0.554871	-0.744731	-0.395126	-0.546967	0.0341923	-0.23729	0.132363	0.0260948
155	IQKRFEGATPSYLSG	-0.205218	-0.542515	-0.366582	-0.546131	-0.612946	-0.419265	-0.235846	-0.240981	-0.300454
156	QKRFEGATPSYLSGS	-0.252363	-0.519705	-0.853065	-0.586902	-0.695018	-0.332309	-0.877969	-0.236475	-0.326192
157	KRFEGATPSYLSGSG	-0.0980702	-0.428463	-0.215323	-0.626163	-0.596854	-0.410683	-0.171373	-0.373293	-0.367553
158	RFEGATPSYLSGSGS	-0.162359	-0.360982	-0.5066	-0.50536	-0.696628	-0.246891	-0.503132	-0.242456	-0.393702
159	FEGATPSYLSGSGSG	-0.136643	0.161757	-0.496379	-0.420797	-0.571106	0.370916	-0.52578	-0.200859	-0.320154
160	EGATPSYLSGSGSGS	0.249089	0.187419	-0.288909	-0.389086	-0.592026	-0.0766568	-0.786322	-0.451106	-0.619816
161	GATPSYLSGSGSGSG	0.180514	0.279611	0.231301	-0.544621	-0.677317	0.123179	0.0742284	-0.512575	-0.632134

## Sheet: SUBrd
Listed peptides	Peptide	Z score-Control	Z score-Cocktail Crossbreed	Z-score- Cocktail B.indicus	Z-score- SUBra Crossbreed	Z-score- SUBra B.indicus	Z-ratio Cock Cross- Control	Z-ratio Cock B.i-Control	Z-ratio SUBra Cross-Control	Z-ratio SUBra B.i-Control
1	GSGSGSGMACATLKR	1.3205	1.18562	0.723066	-0.330926	-0.19961	-0.192927	-0.977726	-1.38191	-1.33062
2	SGSGSGMACATLKRT	1.64055	0.681038	0.800798	-0.339773	-0.275224	-1.37253	-1.3743	-1.65713	-1.67697
3	GSGSGMACATLKRTH	1.1706	0.166344	0.206288	-0.72459	-0.503639	-1.43653	-1.57814	-1.58589	-1.46554
4	SGSGMACATLKRTHD	0.692535	-0.212727	-0.237076	-0.777668	-0.711576	-1.29493	-1.52136	-1.23026	-1.22908
5	GSGMACATLKRTHDW	1.08147	0.93291	0.782805	-0.310285	-0.368165	-0.212501	-0.488774	-1.16462	-1.26893
6	SGMACATLKRTHDWD	0.712792	0.916905	0.62518	-0.363363	-0.224815	0.291973	-0.143381	-0.900525	-0.820731
7	GMACATLKRTHDWDP	-0.802418	-0.360986	-0.817191	-0.866132	-0.821846	0.631445	-0.0241772	-0.0533158	-0.0170065
8	MACATLKRTHDWDPL	-0.413487	-0.41911	-0.760331	-0.57715	-0.539871	-0.00804321	-0.567628	-0.136953	-0.11063
9	ACATLKRTHDWDPLH	-0.535028	-1.06353	-1.13964	-1.09466	-0.739931	-0.755995	-0.989475	-0.468302	-0.179362
10	CATLKRTHDWDPLHS	-0.109635	-1.36763	-1.29006	-1.12857	-1.08649	-1.79949	-1.93183	-0.852647	-0.85509
11	ATLKRTHDWDPLHSP	-0.632261	-1.6035	-1.54485	-1.23178	-1.15423	-1.3893	-1.49351	-0.501679	-0.456905
12	TLKRTHDWDPLHSPS	-0.652517	-1.3213	-1.24472	-1.3173	-1.05184	-0.956656	-0.969171	-0.556287	-0.349543
13	LKRTHDWDPLHSPSG	-0.162303	-1.24801	-0.789121	-0.950172	-0.689522	-1.55305	-1.02582	-0.659288	-0.461501
14	KRTHDWDPLHSPSGR	0.287399	-0.855463	-0.493305	-0.721641	-0.554048	-1.6348	-1.27766	-0.844363	-0.736558
15	RTHDWDPLHSPSGRS	0.38058	-0.495766	-0.355114	-0.543239	-0.520968	-1.25357	-1.204	-0.773051	-0.789167
16	THDWDPLHSPSGRSP	0.105087	-0.941385	-0.774726	-0.749655	-0.684797	-1.49692	-1.43986	-0.715247	-0.691423
17	HDWDPLHSPSGRSPK	0.376529	-0.418267	-0.233477	-0.646447	-0.473709	-1.13691	-0.998306	-0.856025	-0.744253
18	DWDPLHSPSGRSPKR	1.23137	0.421585	0.11632	-0.229193	0.0272298	-1.15835	-1.82483	-1.22219	-1.05404
19	WDPLHSPSGRSPKRR	1.91199	0.601012	0.873493	-0.0847025	0.173731	-1.87529	-1.69956	-1.67083	-1.52158
20	DPLHSPSGRSPKRRR	1.62435	0.585849	0.734582	-0.106818	-0.0515342	-1.48552	-1.45615	-1.44864	-1.46698
21	PLHSPSGRSPKRRRC	1.70943	1.70032	1.03903	0.160047	0.235167	-0.0130292	-1.09713	-1.29652	-1.29049
22	LHSPSGRSPKRRRCM	1.50281	1.12329	0.962021	-0.0242523	-0.0137274	-0.542882	-0.885024	-1.27784	-1.32749
23	HSPSGRSPKRRRCMP	1.06931	0.542046	0.446683	-0.527021	-0.22324	-0.754225	-1.01896	-1.33581	-1.13143
24	SPSGRSPKRRRCMPL	0.907257	0.921959	0.643174	0.0332491	-0.106669	0.0210305	-0.432186	-0.731369	-0.887537
25	PSGRSPKRRRCMPLS	1.00044	0.571529	0.323607	-0.245412	-0.0515342	-0.613532	-1.10767	-1.04253	-0.920841
26	SGRSPKRRRCMPLSP	0.587199	0.148654	-0.0938461	-0.557983	-0.412273	-0.627315	-1.11457	-0.958287	-0.874886
27	GRSPKRRRCMPLSPP	0.473761	-0.186613	-0.370229	-0.640549	-0.683221	-0.94463	-1.38123	-0.932454	-1.01276
28	RSPKRRRCMPLSPPP	0.566943	-0.17145	-0.173018	-0.783566	-0.587129	-1.05623	-1.21098	-1.1301	-1.01021
29	SPKRRRCMPLSPPPT	0.611508	-0.120907	-0.113999	-0.680358	-0.580828	-1.04768	-1.18733	-1.08103	-1.04371
30	PKRRRCMPLSPPPTR	1.54332	0.621229	0.494906	-0.429711	-0.198035	-1.319	-1.71579	-1.65103	-1.52429
31	KRRRCMPLSPPPTRA	1.53927	0.207621	0.433008	-0.406121	-0.152352	-1.90485	-1.81045	-1.6279	-1.48076
32	RRRCMPLSPPPTRAH	0.210423	-0.517668	-0.170859	-0.93248	-0.615484	-1.0415	-0.623987	-0.956379	-0.722956
33	RRCMPLSPPPTRAHQ	-0.502617	-1.1385	-0.834465	-1.18018	-1.04554	-0.9096	-0.543086	-0.566982	-0.475242
34	RCMPLSPPPTRAHQI	-0.328408	-0.886631	-0.874051	-0.230668	-0.138175	-0.798507	-0.892972	0.0817894	0.166521
35	CMPLSPPPTRAHQID	-0.51072	-0.181559	-0.270184	0.494735	-0.0704375	0.470847	0.393649	0.841363	0.3854
36	MPLSPPPTRAHQIDP	-0.745699	-0.85462	0.0285108	-0.0507914	-0.421725	-0.155807	1.26703	0.581498	0.28359
37	PLSPPPTRAHQIDPS	-0.790264	-0.717312	-0.291776	-0.849913	-0.749383	0.104353	0.815801	-0.0499149	0.0357846
38	LSPPPTRAHQIDPSP	-0.972575	-1.08459	-1.03815	-0.833695	-0.618635	-0.160232	-0.107322	0.116214	0.30982
39	SPPPTRAHQIDPSPF	-0.72139	-0.384572	-0.350795	-0.161371	-0.0342061	0.4818	0.606498	0.468624	0.601525
40	PPPTRAHQIDPSPFG	-0.271689	-0.535358	0.468995	-0.5167	-0.183858	-0.377164	1.21217	-0.205025	0.0768832
41	PPTRAHQIDPSPFGD	-0.59985	0.000395403	0.142231	0.602366	1.24965	0.858618	1.21445	1.00601	1.61895
42	PTRAHQIDPSPFGDV	-0.57149	-0.0265608	0.356715	1.64034	1.77422	0.779492	1.51906	1.85086	2.05331
43	TRAHQIDPSPFGDVP	-0.875342	-0.216096	-0.28098	0.891347	1.44183	0.943016	0.972705	1.47836	2.02833
44	RAHQIDPSPFGDVPP	-1.01714	-0.640656	-0.497624	0.105494	0.36749	0.53854	0.850215	0.939419	1.21203
45	AHQIDPSPFGDVPPK	-0.231176	-0.352562	-0.228439	0.109918	0.493513	-0.173636	0.00447935	0.285426	0.634354
46	HQIDPSPFGDVPPKL	0.0443169	0.230365	-0.00747655	1.81579	1.95065	0.266132	-0.0847627	1.48237	1.6687
47	QIDPSPFGDVPPKLT	0.29145	-0.119223	-0.234197	0.450503	0.466733	-0.587445	-0.860248	0.133095	0.153433
48	IDPSPFGDVPPKLTS	0.129396	-0.38036	-0.332802	-0.049317	0.146951	-0.729178	-0.75641	-0.149546	0.0153672
49	DPSPFGDVPPKLTSE	0.238782	0.248055	0.17102	0.115815	-0.0657117	0.0132643	-0.110896	-0.102899	-0.266538
50	PSPFGDVPPKLTSEE	0.498069	-0.143652	0.127836	0.000812422	-0.150777	-0.917948	-0.605907	-0.416104	-0.567966
51	SPFGDVPPKLTSEEI	0.307655	0.243001	0.467556	1.57547	1.51429	-0.092485	0.261685	1.0609	1.05623
52	PFGDVPPKLTSEEIA	0.0807792	-0.20683	0.222122	0.490312	0.48091	-0.41141	0.231316	0.342696	0.350254
53	FGDVPPKLTSEEIAA	0.186115	-0.152918	0.548167	1.05648	1.3867	-0.484968	0.592518	0.72832	1.05093
54	GDVPPKLTSEEIAAN	-0.389179	-0.708889	-0.346477	-0.625805	-0.642264	-0.457328	0.0698837	-0.198009	-0.221538
55	DVPPKLTSEEIAANI	-0.616055	-0.342453	-0.19677	0.425438	0.4242	0.391373	0.686182	0.87152	0.910585
56	VPPKLTSEEIAANIR	0.145601	-0.240525	0.356715	-0.223296	-0.220089	-0.552333	0.345499	-0.308692	-0.320106
57	PPKLTSEEIAANIRE	0.210423	-0.0627831	0.650371	0.25146	0.572277	-0.390806	0.719999	0.0343395	0.316748
58	PKLTSEEIAANIREE	0.299553	0.416531	0.722346	0.410694	0.597481	0.167331	0.691923	0.093003	0.260791
59	KLTSEEIAANIREEM	0.789768	1.04326	0.813754	0.555185	0.540771	0.36261	0.0392548	-0.196298	-0.217958
60	LTSEEIAANIREEMR	0.97613	1.21595	1.44497	1.11398	0.885757	0.343049	0.767283	0.115353	-0.0791076
61	TSEEIAANIREEMRR	0.988284	0.718103	0.929633	0.564031	0.502964	-0.38648	-0.095986	-0.355014	-0.424823
62	SEEIAANIREEMRRL	1.45014	1.18562	1.36868	1.31597	1.05589	-0.378375	-0.133316	-0.112271	-0.345107
63	EEIAANIREEMRRLQ	1.00044	1.09802	1.30102	1.12135	0.690423	0.13958	0.491921	0.101181	-0.271371
64	EIAANIREEMRRLQR	0.951822	0.867204	1.06998	0.842692	0.403722	-0.121041	0.193377	-0.09132	-0.479778
65	IAANIREEMRRLQRR	0.688483	0.523513	-0.134872	0.22492	-0.183858	-0.235981	-1.34746	-0.387909	-0.763601
66	AANIREEMRRLQRRK	1.39342	1.17889	0.589193	0.0804297	0.107569	-0.306881	-1.31616	-1.09871	-1.12557
67	ANIREEMRRLQRRKQ	0.963976	0.84446	0.127836	0.0244027	0.135924	-0.170961	-1.36839	-0.786234	-0.724833
68	NIREEMRRLQRRKQL	0.680381	0.77707	0.392702	0.575826	0.354888	0.138308	-0.470801	-0.087491	-0.284919
69	IREEMRRLQRRKQLC	0.842435	1.67757	1.96679	0.975387	0.696724	1.19462	1.84006	0.111254	-0.127548
70	REEMRRLQRRKQLCF	0.842435	0.983453	0.990811	0.605314	0.709326	0.201718	0.242825	-0.198423	-0.116517
71	EEMRRLQRRKQLCFQ	0.056471	0.0778944	0.372549	-0.170217	-0.25317	0.0306449	0.517279	-0.189693	-0.271043
72	EMRRLQRRKQLCFQG	-0.133943	-0.550521	0.481231	-0.414967	-0.697399	-0.595893	1.00676	-0.235161	-0.49322
73	MRRLQRRKQLCFQGA	-0.822675	-1.17641	-0.920834	-1.26127	-3.0745	-0.505999	-0.160644	-0.367016	-1.97113
74	RRLQRRKQLCFQGAD	-0.915856	-1.15282	-1.06838	-0.898568	-0.891158	-0.338969	-0.249618	0.0144661	0.0216189
75	RLQRRKQLCFQGADP	-0.972575	-1.53948	-1.59812	-1.32614	-1.05656	-0.81092	-1.02373	-0.295865	-0.0735185
76	LQRRKQLCFQGADPE	-0.834829	-0.966657	-1.33469	-0.933954	-0.958895	-0.188573	-0.818047	-0.082948	-0.108601
77	QRRKQLCFQGADPES	-0.409436	-0.799866	-1.27279	-0.97966	-1.00143	-0.558489	-1.41292	-0.477163	-0.518199
78	RRKQLCFQGADPESQ	-0.466155	-0.980135	-1.08566	-0.885299	-0.902185	-0.735221	-1.01385	-0.350739	-0.381678
79	RKQLCFQGADPESQH	-0.984729	-1.32972	-1.32245	-1.04011	-1.24087	-0.493495	-0.552703	-0.0463431	-0.224213
80	KQLCFQGADPESQHT	-1.34125	-1.72985	-1.95511	-1.53551	-1.64257	-0.555878	-1.00462	-0.162555	-0.263758
81	QLCFQGADPESQHTS	-1.51141	-1.58412	-1.81764	-1.28044	-1.49134	-0.104015	-0.501165	0.193275	0.0175648
82	LCFQGADPESQHTSG	-1.01714	-1.1722	-1.29942	-1.15069	-1.20149	-0.221802	-0.461968	-0.111755	-0.161369
83	CFQGADPESQHTSGL	-1.10627	-0.887473	-1.20082	-0.830746	-0.925814	0.312977	-0.154729	0.230558	0.157961
84	FQGADPESQHTSGLS	-0.871291	-1.13008	-1.31885	-1.10351	-1.28655	-0.370182	-0.73246	-0.19432	-0.363499
85	QGADPESQHTSGLSS	-0.89965	-0.926223	-1.15043	-0.969339	-1.15738	-0.0380101	-0.410419	-0.0583157	-0.225603
86	GADPESQHTSGLSSP	-0.956369	-1.23285	-1.27279	-1.09319	-1.19834	-0.395489	-0.517839	-0.11449	-0.211806
87	ADPESQHTSGLSSPV	-0.968524	-1.216	-0.976255	-1.02684	-1.02978	-0.354004	-0.0126527	-0.0487998	-0.0536232
88	DPESQHTSGLSSPVH	-1.20755	-1.29603	-0.977694	-1.12857	-0.93054	-0.126557	0.376177	0.0660902	0.242483
89	PESQHTSGLSSPVHR	-0.389179	-0.873995	-0.755293	-0.926582	-0.985675	-0.693504	-0.599165	-0.449698	-0.522141
90	ESQHTSGLSSPVHRD	-0.875342	-0.4865	-0.321286	-0.807156	-0.662743	0.556218	0.906742	0.0570582	0.186098
91	SQHTSGLSSPVHRDQ	-1.18325	-1.3432	-1.02232	-1.01357	-1.02191	-0.228807	0.263366	0.141983	0.141228
92	QHTSGLSSPVHRDQP	-1.62079	-1.42323	-1.34261	-1.20377	-1.11485	0.282608	0.455268	0.348966	0.442877
93	HTSGLSSPVHRDQPL	-1.44253	-1.22274	-1.38939	-1.10498	-0.990401	0.314401	0.0869726	0.282461	0.395772
94	TSGLSSPVHRDQPLF	-0.915856	0.000395403	-0.614223	2.67536	3.52593	1.31065	0.493639	3.00513	3.8881
95	SGLSSPVHRDQPLFT	-1.30479	-1.14187	-1.18786	-0.807156	-0.568226	0.233041	0.191356	0.416417	0.644746
96	GLSSPVHRDQPLFTF	-1.09412	-0.52188	-0.899962	0.667239	1.00075	0.818552	0.317743	1.4739	1.83374
97	LSSPVHRDQPLFTFR	-0.271689	-0.669297	-0.411254	-0.466571	-0.358714	-0.568756	-0.228405	-0.163077	-0.0761766
98	SSPVHRDQPLFTFRQ	-0.462103	-0.975923	-0.829427	-0.74818	-0.744657	-0.734992	-0.601144	-0.239389	-0.247333
99	SPVHRDQPLFTFRQV	-1.0455	-1.20758	-0.980573	-0.292592	-0.445354	-0.231844	0.106255	0.630032	0.525336
100	PVHRDQPLFTFRQVG	-1.00093	-1.10396	-0.670363	-0.715743	-0.7037	-0.147379	0.540998	0.238647	0.260183
101	VHRDQPLFTFRQVGL	-0.86724	-0.979293	-0.658127	0.0361979	0.102843	-0.160286	0.342223	0.755995	0.849159
102	HRDQPLFTFRQVGLI	-1.10222	-0.951494	-0.404776	0.702624	0.301329	0.215603	1.1414	1.51029	1.22859
103	RDQPLFTFRQVGLIC	-0.24333	1.11402	1.32405	0.571403	0.491937	1.94162	2.5651	0.681768	0.643614
104	DQPLFTFRQVGLICE	-0.397282	0.678511	0.249473	0.400373	0.471459	1.53886	1.05845	0.667477	0.760449
105	QPLFTFRQVGLICER	0.307655	0.615333	0.79576	-0.0257267	-0.108244	0.440116	0.798809	-0.278974	-0.364057
106	PLFTFRQVGLICERM	1.08552	1.23195	1.29095	0.245562	0.521868	0.209472	0.336194	-0.702873	-0.493389
107	LFTFRQVGLICERMM	1.38532	1.66157	1.71704	0.503581	0.695148	0.395162	0.542873	-0.737836	-0.604138
108	FTFRQVGLICERMMK	1.60004	1.19489	1.47808	0.376783	0.383243	-0.579545	-0.199595	-1.02362	-1.06512
109	TFRQVGLICERMMKE	1.72158	1.531	1.63067	0.593519	0.717202	-0.272616	-0.148787	-0.943961	-0.87918
110	FRQVGLICERMMKER	1.88769	1.41812	1.62635	0.599417	0.76131	-0.671689	-0.427696	-1.07802	-0.98597
111	RQVGLICERMMKERE	2.01328	1.83678	2.30075	0.89577	1.16458	-0.252467	0.47046	-0.93513	-0.742905
112	QVGLICERMMKERES	1.4947	1.35747	1.74726	0.631853	1.00705	-0.196307	0.413328	-0.722033	-0.426864
113	VGLICERMMKERESK	1.99707	1.4872	1.82284	0.661341	0.819596	-0.729352	-0.285146	-1.11774	-1.0307
114	GLICERMMKERESKI	2.0862	1.93618	1.91137	1.20834	1.74428	-0.214594	-0.286129	-0.734593	-0.299297
115	LICERMMKERESKIR	2.10646	1.77276	2.12441	0.914937	1.13938	-0.477336	0.0293783	-0.997065	-0.846533
116	ICERMMKERESKIRE	1.96871	2.22933	2.40511	1.28943	1.5647	0.372801	0.714189	-0.568421	-0.35365
117	CERMMKERESKIREE	2.0781	2.25376	2.42527	1.55777	1.44813	0.251274	0.568153	-0.435409	-0.551441
118	ERMMKERESKIREEY	1.23542	2.12319	2.28635	1.50027	1.62141	1.26992	1.71991	0.22163	0.33788
119	RMMKERESKIREEYD	0.903206	2.01368	1.63426	1.13905	1.42765	1.58848	1.19642	0.19735	0.459074
120	MMKERESKIREEYDH	0.53048	2.13499	1.3147	0.830897	0.866854	2.29516	1.28341	0.251388	0.294444
121	MKERESKIREEYDHV	-0.121789	1.08033	0.807996	0.521274	0.243043	1.71956	1.52164	0.538114	0.319355
122	KERESKIREEYDHVL	-0.101532	0.701256	0.723066	1.08449	0.915688	1.14834	1.3495	0.992464	0.89042
123	ERESKIREEYDHVLS	0.0281115	0.301125	0.453161	0.667239	0.606933	0.390531	0.695616	0.534821	0.50667
124	RESKIREEYDHVLST	-0.579593	-0.266639	-0.203967	-0.204128	-0.415424	0.447664	0.614731	0.314188	0.143705
125	ESKIREEYDHVLSTK	-0.0407617	-0.311285	0.207008	-0.108293	-0.234267	-0.386969	0.405488	-0.05651	-0.169384
126	SKIREEYDHVLSTKL	-0.219022	-0.0838426	0.100485	1.8497	1.8199	0.193366	0.52289	1.73111	1.78476
127	KIREEYDHVLSTKLA	-0.498566	-0.565684	-0.0269097	0.823525	0.120171	-0.0960093	0.771889	1.10632	0.54161
128	IREEYDHVLSTKLAE	-0.486411	0.417373	0.340161	4.17335	3.53695	1.29282	1.35273	3.89928	3.52184
129	REEYDHVLSTKLAEQ	-0.591747	0.162132	0.0630586	1.39559	0.376942	1.07838	1.07162	1.663	0.847939
130	EEYDHVLSTKLAEQY	-0.429692	1.33894	0.951225	2.43209	1.09212	2.52993	2.25994	2.39474	1.33211
131	EYDHVLSTKLAEQYD	-1.10222	1.48046	0.487709	1.88656	1.2528	3.69438	2.602	2.50101	2.06146
132	YDHVLSTKLAEQYDT	-1.45064	0.218572	-0.452999	0.252934	-0.147626	2.38771	1.63268	1.42554	1.14059
133	DHVLSTKLAEQYDTF	-0.911804	1.6363	0.391983	2.52793	2.28146	3.64492	2.13372	2.87836	2.79521
134	HVLSTKLAEQYDTFV	-1.53166	0.647343	-0.0974448	1.9765	1.81675	3.11695	2.34717	2.93563	2.93102
135	VLSTKLAEQYDTFVK	-0.753801	0.382836	0.267466	0.257357	0.257221	1.6259	1.67136	0.846136	0.884995
136	LSTKLAEQYDTFVKF	-0.753801	0.418216	0.0112369	2.06791	2.13495	1.67651	1.25202	2.36121	2.52866
137	STKLAEQYDTFVKFT	-0.761904	-0.600222	-0.396859	-0.108293	-0.443779	0.231278	0.597415	0.546941	0.27847
138	TKLAEQYDTFVKFTY	-1.18325	-0.235471	-0.233477	0.323705	0.0303804	1.35574	1.55435	1.26101	1.06234
139	KLAEQYDTFVKFTYD	-1.36556	-0.371094	-1.03671	-0.855811	-0.892734	1.42253	0.53817	0.426555	0.413885
140	LAEQYDTFVKFTYDQ	-1.48305	-0.628862	-1.27855	-0.68773	-0.387069	1.22186	0.334672	0.66552	0.959361
141	AEQYDTFVKFTYDQG	-1.17514	-0.589271	-1.08997	-0.8219	-0.908486	0.838059	0.139382	0.295593	0.233417
142	EQYDTFVKFTYDQGS	-1.36151	-0.931277	-1.32461	-1.14627	-0.921089	0.615419	0.0603785	0.180112	0.385518
143	QYDTFVKFTYDQGSG	-1.11842	-1.17388	-1.25983	-1.17575	-1.12115	-0.0793302	-0.231426	-0.0479743	-0.00238551
144	YDTFVKFTYDQGSGS	-0.968524	-1.01888	-1.28431	-1.40576	-1.25977	-0.0720385	-0.516795	-0.365879	-0.254945
145	DTFVKFTYDQGSGSG	-0.664671	-0.456175	-0.807115	-1.03864	-1.16683	0.298244	-0.233116	-0.312933	-0.439565
146	TFVKFTYDQGSGSGS	-0.652517	-1.13345	-1.25552	-1.27306	-1.26923	-0.687946	-0.986839	-0.519273	-0.539834
147	FVKFTYDQGSGSGSG	-0.348665	-0.414898	-0.87765	-0.861709	-1.03608	-0.0947424	-0.865711	-0.429314	-0.60173
